# Supplementary material for: IL-10 constrains sphingolipid metabolism to limit inflammation
Source: Nature. 2024 Feb 21;627(8004):628–35. doi: 10.1038/s41586-024-07098-5 (PMC10954550; doi:10.1038/s41586-024-07098-5)
Supplement: Supplementary file 3 — Source Data Fig. 1 [file 41586_2024_7098_MOESM3_ESM.xlsx]

## Sheet: Fig1B and D
Figure 1B/1D/S1A
CohortID	CE	CER	DAG	DCER	FFA	HCER	LCER	LPC	LPE	PC	PE	SM	TAG
NT_WT	1.25421	2.42084	1.73748	0.171482	24.0025	3.78528	0.0632015	2.63159	0.71771	165.429	99.3491	64.0414	1.74505
NT_WT	0.929514	2.234	1.23733	0.143321	20.9099	3.9324	0.0621134	2.57541	0.702456	171.746	91.3241	62.7777	1.74827
NT_WT	1.42389	2.20744	1.47222	0.150434	23.0717	3.77185	0.0556757	2.50953	0.649391	169.495	85.8357	59.9427	1.84378
NT_WT	1.72769	3.4102	2.0234	0.169151	25.8341	5.24122	0.0767975	3.08073	0.969185	239.44	119.426	85.6842	2.57692
NT_IL10-/-	1.538	2.16366	1.1487	0.144605	23.5099	3.53724	0.0219546	2.05983	0.648062	152.269	94.4193	58.6071	1.44327
NT_IL10-/-	1.36229	2.38157	1.49497	0.112933	26.3871	3.82476	0.0357693	1.9728	0.65426	176.663	102.556	65.4217	1.73803
NT_IL10-/-	1.16306	2.09375	0.999485	0.147563	23.7856	3.92286	0.0297632	1.83932	0.616931	160.208	102.435	61.2286	1.68028
NT_IL10-/-	0.985865	1.21049	0.778229	0.0790586	21.2982	2.05283		0.985995	0.374194	90.5954	55.2742	36.1923	0.922002
PAM3_WT	1.02315	4.63376	3.81997	0.394775	31.797	10.5425	0.140321	2.61614	1.60769	339.103	202.617	103.263	4.32025
PAM3_WT	0.85772	4.77722	4.06454	0.395386	27.9233	11.4032	0.117983	2.55544	1.59091	323.55	184.356	100.872	4.54978
PAM3_WT	0.885906	4.59734	3.8876	0.311285	27.9267	11.3638	0.124579	2.45654	1.57104	317.833	187.466	102.013	4.62368
PAM3_IL10-/-	1.51194	7.20309	4.21755	0.476311	29.766	16.5799	0.188659	2.38926	1.67218	353.806	224.384	93.9264	5.89877
PAM3_IL10-/-	1.60758	6.22717	4.45655	0.419312	29.5987	13.478	0.251225	2.10068	1.44031	322.086	188.728	92.7865	5.05357
PAM3_IL10-/-	1.70016	6.83657	3.35591	0.490782	30.5801	14.8835	0.235384	2.14576	1.53875	336.555	204.626	93.583	5.84153

## Sheet: Fig 1E
Figure 1E/S1G
Lipid	WT-1	WT-2	WT-3	WT-4	WT-5	WT-6	IL-10R KO-1	IL-10R KO-2	IL-10R KO-3	IL-10R KO-4	IL-10R KO-5	IL-10R KO-6
Cer16:0	0.946095	0.68097	0.676092	0.606282	0.759673	0.707651	0.598263	0.854069	0.639959	0.655522	0.868469	0.813192
Cer18:0	0.0119101	0.00857028	0.0127144	0.011757	0.0138853	0.0149524	0.0163777	0.0214778	0.0148043	0.0171415	0.0166592	0.0150251
Cer22:0	0.0579023	0.0434919	0.0519345	0.0471107	0.0585813	0.0537498	0.0679175	0.0833137	0.0628341	0.0589281	0.0707304	0.0601729
Cer24:0	0.15651	0.131314	0.156418	0.138372	0.160399	0.180614	0.199729	0.244299	0.206624	0.179655	0.251481	0.223691
Cer24:1	0.605138	0.509833	0.560941	0.455164	0.554418	0.559592	0.397044	0.549841	0.426439	0.424513	0.491564	0.526931
SM18:1	0.0370977	0.0236678	0.0224168	0.0227673	0.0216025	0.0195478	0.0161291	0.0188473	0.0124721	0.0143379	0.0174958	0.0198633
SM20:1	0.0226395	0.0211997	0.0203475	0.0210586	0.021401	0.0196855	0.0209783	0.0210385	0.0155939	0.0139926	0.0186754	0.0161462
SM:24:1	8.20565	6.5692	7.74532	5.47524	7.78212	8.16432	3.94844	6.71619	5.07411	5.27637	6.0431	6.15471

## Sheet: Fig 1 F
Figure 1F	WT + TLR2 ligand				IL-10 KO + TLR2 ligand
Total Sphinganine	21.5728	18.4396	9.45716	29.8618	97.3452	86.9535	85.3747	94.5329
Label Sphinganine	16.8196	14.7156	7.52269	23.019	78.126	70.0638	69.2909	77.735

## Sheet: Fig 1G
Figure 1G
Gene name	WT NT			WT P3 CholPC			WT CP3 Cer16:0			WT Cer24:0			WT Chol PC aIL10R
Cxcl1	1	0.62	0.72	75.45	69.14	39.52	75.2	67.83	57.91	224.46	277.74	181.31	227.05	281.76	321.67
Cxcl2	1	1.09	1.05	171.54	156.01	159.48	151.69	163.15	155.76	592.25	480.82	382.39	440.35	754.51	730.58
Il6	1	1.29	0.79	184.5	162.02	270.82	178.15	169.49	144.76	555.23	574.52	502.45	1245.39	882.35	1207.05
Il1b	1	1.01	0.88	616.37	494.68	1018.37	481.1	425.09	559.51	3511.24	2856.09	1670.45	3335.3	5457.47	8620.09
Il12b	1	1.87	1.32	26.34	18.95	8.77	19.29	23.55	23.2	41.63	38.79	37.71	84.89	162.01	203.05
