# Supplementary material for: IL-10 constrains sphingolipid metabolism to limit inflammation
Source: Nature. 2024 Feb 21;627(8004):628–35. doi: 10.1038/s41586-024-07098-5 (PMC10954550; doi:10.1038/s41586-024-07098-5)
Supplement: Supplementary file 5 — Source Data Fig. 3 [file 41586_2024_7098_MOESM5_ESM.xlsx]

## Sheet: Fig3A
Figure 3A
	WT			IL-10 KO			WT + Pam3			IL10- KO + Pam3
Scd2	1	1.16	0.99	0.81	0.94	0.95	8.63	7.55	7.74	5.08	6.13	5.08

## Sheet: Fig3B
Figure 3B/ED-6B/ED-6C
	WT				IL10 KO				WT Pam3				IL10 Pam3
Synth 18:1	1.99716	2.58065	2.28803	2.30891	1.70501	2.34074	2.25203	2.15077	9.08488	10.8862	9.19222	10.5613	5.66407	6.54552	7.02972	6.19143
Synth 16:0	2.49406	2.75995	2.583	2.68242	2.1541	2.45759	2.41001	2.54051	8.98798	9.86039	8.53284	10.0001	7.97473	8.11411	8.83829	8.53695
Total 18:1	6.00467	6.78226	6.45606	6.59878	5.1824	6.38324	5.94517	6.0568	20.794	23.2512	20.4408	23.3347	16.0728	17.6715	18.7509	17.208
Total 16:0	4.3068	4.52971	4.40109	4.5457	3.73976	4.07224	3.85293	4.06937	11.315	11.4328	11.0276	12.5658	13.5401	12.8244	11.8948	13.6266
Total 18:2	0.40844	0.379278	0.397588	0.410152	0.356571	0.375019	0.341953	0.371192	1.1379	1.19062	1.08041	1.21217	1.09303	1.14982	1.18775	1.14927

## Sheet: Fig3C
Figure 3C
		WT			IL-10 KO			IL-10 KO			IL-10 KO			IL-10 KO			IL-10 KO
	BSA			BSA			16:0			18:1			18:2			24:1
Il6	16.47	20.04	18.47	100.79	101.27	125.31	115.82	100.95	174.9	51.12	35.32	57.65	88.73	99.89	93.39	55.12	49.82	40.79
Il12b	1.42	1.77	1.28	6.54	5.19	7.12	6.3	9.08	8.92	3.23	3.81	3.32	6.41	9.67	11.35	4.13	5.1	4.72

## Sheet: Fig3D
Figure 3D
	WT			IL-10 KO			KO +18:1
Saturated	3.70192	3.80835	3.64313	5.81686	5.0469	5.5031	3.80162	4.41367	4.42664	4.76265
Unsaturated	0.884185	0.905074	0.902926	1.29383	1.1195	1.24854	1.91797	2.13345	2.34491	2.06138

## Sheet: Fig 3E
Figure 3E/ED-6D
		Saturated Cer				Unsaturated Cer				Total Cer
	Con NT	1.23894	0.984783	1.13826	1.1227	0.463242	0.374184	0.412993	0.41609	1.70219	1.35896	1.55422	1.53879
	SCD2 KO NT	1.14066	1.01549	1.1737	1.12862	0.342668	0.321323	0.363969	0.361498	1.48606	1.33682	1.54153	1.49012
	Con P3	3.75825	3.28259	3.49969	3.2804	0.863571	0.756083	0.794487	0.773239	4.67411	4.08312	4.33958	4.09861
	SCD2 KO P3	4.01549	4.67291	4.42129	4.30724	0.797423	0.940899	0.909641	0.852658	4.85782	5.6609	5.37615	5.20405

## Sheet: Fig3F
Figure 3F
	Con P3 BSA			SCD2 KO P3 BSA			SCD2 KO P3 18:1			SCD2 KO P3 18:2			SCD2 KO P3 24:1
Cxcl1	86.39	58.84	66.31	199.1	205.29	177.41	89.36	102.1	106.49	152.08	175.83	206.48	20.84	21.63	25.33
Cxcl2	39.07	34.46	34.72	96.77	65.81	89.98	44.55	52.54	51.68	66.6	80.16	85.5	11.67	17.15	12.1
Il6	20.85	16.42	16.75	49.39	30.13	41.95	16.94	22.9	18.67	45.37	60.64	73.62	3.73	5.68	3.93

## Sheet: Fig3G
Figure 3G
	Con								SCD2 cKO
Lipocalin	228.092	241.351	57.6232	256.504	267.868	498.949	383.408	220.516	1949.83	546.301	451.596	1618.36	292.492	614.489	612.595	334.162

## Sheet: Fig3H
Figure 3H/ED-7A
	Control								SCD2 cKO
Macrophage	983	1067	1344	1838	1383	2463	1806	2492	2003	1552	2553	2080	2286	2687	2050	2632	1779
Monocytes	594	517	1073	786	848	1207	782	1253	775	631	794	544	1029	572	853	783	856
Neutrophils	97	101	111	97	81	225	276	248	227	184	247	54	0	22	165	103	168
	Control								SCD2 cKO
IFNg CD4 T cells	40	22	25	31	45	48	97	28	100	141	174	199	191	54	220	64	47
IL-17A+ CD4 T cells	11	114	40	83	56	12	84	97	112	226	62	105	150	161	132	47	142
Total CD4 T cells	425	324	1212	734	1441	939	2079	1689	1400	1228	2072	1413	1883	2361	2112	1432	534

## Sheet: Fig3I
Figure 3I
% Weight Loss			LysM Cre +/- Control									LysM Cre +/- SCD2 F/F
	Day 0	0	100	100	100	100	100	100	100	100	100	100	100	100	100	100	100	100	100	100
	Day 3	3	100	100.4	98.8	95.8	100.4	98.9	100.7	100	100.8	98.4	99.6	98.9	99.6	99	101	91.6	100.9	99.2
	Day 5	5	101.6	101.1	102	92.5	100.8	92.4	101.8	103.3	100.4	96.9	99.6	91.7	101.4	102	99	88.4	103.9	100.8
	Day 6	6	99.2	98.5	100.8	90.4	100	90.9	98.6	102.4	100	94.1	98.2	89.2	98.2	100.3	97.8	87.6	101.7	95.7
	Day 7	7	96	96	98.4	91.3	99.6	90.9	96.4	102.9	95.3	91	94.7	88.5	96.8	98	96.5	86.2	96.6	94.5
	Day 8	8	91.1	93.5	95.1	90.4	97.3	89.4	90.6	102.9	93.4	84.3	91.5	87.1	90.8	94.4	92.9	79.3	88.4	86.3
	Day 9	9	89.1	92	94.3	89.6	95.4	89	90.2	100.4	92.6	81.6	88.7	85.6	90.8	91.4	92.3	76	85.8	82
	Day 10	10	88.7	92.4	98.4	90.8	94.3	89.4	90.9	99.6	95.7	82.7	89.4	88.1	90.8	91.1	92.9	72.7	81	84.3
weight (grams)		Number	genotype	Day 0	Day 2	Day 5	Day 6	Day 7	Day 8	Day 9	Day 10
	Cage 1	0	Control	24.7	24.7	25.1	24.5	23.7	22.5	22	21.9
		1	Control	27.5	27.6	27.8	27.1	26.4	25.7	25.3	25.4
		2	Control	24.5	24.2	25	24.7	24.1	23.3	23.1	24.1
		3	Scd2 KO	25.5	25.1	24.7	24	23.2	21.5	20.8	21.1
		4	Scd2 KO	28.4	28.3	28.3	27.9	26.9	26	25.2	25.4
		5	Scd2 KO	27.8	27.5	25.5	24.8	24.6	24.2	23.8	24.5
	Cage 2	0	Control	24	23	22.2	21.7	21.9	21.7	21.5	21.8
		1	Control	26.2	26.3	26.4	26.2	26.1	25.5	25	24.7
		2	Control	26.4	26.1	24.4	24	24	23.6	23.5	23.6
		3	Scd2 KO	28.4	28.3	28.8	27.9	27.5	25.8	25.8	25.8
		4	Scd2 KO	30.4	30.1	31	30.5	29.8	28.7	27.8	27.7
		5	Scd2 KO	31.2	31.5	30.9	30.5	30.1	29	28.8	29
	Cage 3	0	Control	27.6	27.8	28.1	27.2	26.6	25	24.9	25.1
		1	Control	24.5	24.5	25.3	25.1	25.2	25.2	24.6	24.4
		2	Control	25.7	25.9	25.8	25.7	24.5	24	23.8	24.6
		3	Scd2 KO	27.5	25.2	24.3	24.1	23.7	21.8	20.9	20
		4	Scd2 KO	23.2	23.4	24.1	23.6	22.4	20.5	19.9	18.8
		5	Scd2 KO	25.5	25.3	25.7	24.4	24.1	22	20.9	21.5

## Sheet: Fig3J
Figure 3J/ED-7G
	Het (BSA)								IL10R KO BSA										IL10R KO 24:1
Macrophage	19960	1783	1282	1768	1586	1629	14036	4559	18755	14613	12167	12704	16791	30499	9286	34405	17920	20040	3390	11492	21986	9771	6272	9614	8176	12430	10925	3416
IFNg+ CD4 T cells	19	18	0	17	19	0	0	31	1427	451	562	657	448	285	562	2970	228	1265	139	117	287	192	326	349	377	165	130	135
IL-17+ CD4 T cells	2232	662	807	1526	2441	770	4513	1726	9420	5341	5379	6063	6856	4579	4823	17420	2529	10452	3037	6886	6181	5551	5444	5496	4279	6273	3070	1116
Neutrophils	2253	359	641	1167	1039	719	4002	866	12828	6196	9011	6442	4789	3056	5573	15642	17703	9599	2223	3920	5045	3894	3737	5494	4623	3163	3734	1788
Monocytes	2455	912	1047	2210	2169	1086	3509	1443	12669	6304	5299	7066	5777	3836	5288	20782	22079	4940	2878	4996	6086	5946	7312	7997	5284	5384	5650	1770

[truncated: 1 more sheets: FIg3K]
