# Supplementary material for: IL-10 constrains sphingolipid metabolism to limit inflammation
Source: Nature. 2024 Feb 21;627(8004):628–35. doi: 10.1038/s41586-024-07098-5 (PMC10954550; doi:10.1038/s41586-024-07098-5)
Supplement: Supplementary file 6 — Source Data Fig. 4 [file 41586_2024_7098_MOESM6_ESM.xlsx]

## Sheet: Fig 4A
Figure 4A
	48h CholPC/1h P3			48h Cer24:0/1h P3			48h P3/44h CholPC			48h P3/ 44hCer24
Cxcl1	5868.19	6282.28	4577.96	6462.56	5584.24	6682.3	1391.5	2049.53	1983.53	4332.76	2957.98	4912.98
Cxcl2	569.28	502.98	244.2	363.21	277.38	321.09	98.78	147.17	118.59	247.82	330.85	293.02
Il6	39.82	56.37	23.99	57.03	28.13	47.78	274.62	505.44	395.17	1139.99	792.8	1045.58
I12b	5191.65	6119.65	6940.39	6129.98	4979.04	5019.96	43.63	43.34	40.31	186.13	303.5	252.51

## Sheet: Fig 4C
Figure 4C
	WT P3			WT Cer24:0			Rel KO P3			Rel KO Cer24:0
Cxcl1	66.76	52.59	55.06	183.52	430.26	351.6	13.6	12.64	12.46	27.96	24.07	29.54
Cxcl2	33.68	25.18	28.2	101.85	139.72	114.15	42.2	34.02	27.15	64.54	65.4	77.48
Il1b	123.18	97.98	43.76	199.68	213.04	363.25	86.63	75.84	68.77	124.66	60.74	56.93
I12b	23.2	17.62	12.02	61.17	100	74.26	5.93	3.05	3.5	30.41	31.83	34.28

## Sheet: Fig 4E
Figure 4E
	Wt P3			WT P3 SCDi			Rel KO P3			Rel KO P3 SCDi
Cxcl1	65.5716	64	76.6386	367.093	177.91	258.676	14.8769	14.9285	19.9733	38.0546	23.8348	56.6891
Il6	184.183	203.657	282.088	584.071	506.704	659.395	89.5735	85.0359	114.563	110.661	79.6167	138.621
Il1b	1536.04	1499.22	1858.6	2740.08	2098.29	2360.7	301.288	280.139	344.892	294.067	289.015	348.496
Il12b	22.8639	21.4068	30.0647	93.3773	65.7993	101.476	3.01049	2.12138	2.5403	5.42642	6.6116	5.65685
