# Supplementary material for: IL-10 constrains sphingolipid metabolism to limit inflammation
Source: Nature. 2024 Feb 21;627(8004):628–35. doi: 10.1038/s41586-024-07098-5 (PMC10954550; doi:10.1038/s41586-024-07098-5)
Supplement: Supplementary file 7 — Source Data Extended Data Fig. 1 [file 41586_2024_7098_MOESM7_ESM.xlsx]

## Sheet: ED Fig 1A
Figure 1B/1D/ED1A
CohortID	CE	CER	DAG	DCER	FFA	HCER	LCER	LPC	LPE	PC	PE	SM	TAG
NT_WT	1.25421	2.42084	1.73748	0.171482	24.0025	3.78528	0.0632015	2.63159	0.71771	165.429	99.3491	64.0414	1.74505
NT_WT	0.929514	2.234	1.23733	0.143321	20.9099	3.9324	0.0621134	2.57541	0.702456	171.746	91.3241	62.7777	1.74827
NT_WT	1.42389	2.20744	1.47222	0.150434	23.0717	3.77185	0.0556757	2.50953	0.649391	169.495	85.8357	59.9427	1.84378
NT_WT	1.72769	3.4102	2.0234	0.169151	25.8341	5.24122	0.0767975	3.08073	0.969185	239.44	119.426	85.6842	2.57692
NT_IL10-/-	1.538	2.16366	1.1487	0.144605	23.5099	3.53724	0.0219546	2.05983	0.648062	152.269	94.4193	58.6071	1.44327
NT_IL10-/-	1.36229	2.38157	1.49497	0.112933	26.3871	3.82476	0.0357693	1.9728	0.65426	176.663	102.556	65.4217	1.73803
NT_IL10-/-	1.16306	2.09375	0.999485	0.147563	23.7856	3.92286	0.0297632	1.83932	0.616931	160.208	102.435	61.2286	1.68028
NT_IL10-/-	0.985865	1.21049	0.778229	0.0790586	21.2982	2.05283		0.985995	0.374194	90.5954	55.2742	36.1923	0.922002
PAM3_WT	1.02315	4.63376	3.81997	0.394775	31.797	10.5425	0.140321	2.61614	1.60769	339.103	202.617	103.263	4.32025
PAM3_WT	0.85772	4.77722	4.06454	0.395386	27.9233	11.4032	0.117983	2.55544	1.59091	323.55	184.356	100.872	4.54978
PAM3_WT	0.885906	4.59734	3.8876	0.311285	27.9267	11.3638	0.124579	2.45654	1.57104	317.833	187.466	102.013	4.62368
PAM3_IL10-/-	1.51194	7.20309	4.21755	0.476311	29.766	16.5799	0.188659	2.38926	1.67218	353.806	224.384	93.9264	5.89877
PAM3_IL10-/-	1.60758	6.22717	4.45655	0.419312	29.5987	13.478	0.251225	2.10068	1.44031	322.086	188.728	92.7865	5.05357
PAM3_IL10-/-	1.70016	6.83657	3.35591	0.490782	30.5801	14.8835	0.235384	2.14576	1.53875	336.555	204.626	93.583	5.84153

## Sheet: ED Fig 1D
Figure ED 1 D
	CER(16:0)	CER(18:0)	CER(20:0)	CER(22:0)	CER(22:1)	CER(24:0)	CER(24:1)
NT_WT	0.44187	0.0344592	0.0257343	0.390119	0.0205575	0.953548	0.554562
NT_WT	0.392422	0.0308967	0.0233916	0.359316	0.0195666	0.892545	0.510279
NT_WT	0.402037	0.0298449	0.0225576	0.35033	0.0197605	0.86867	0.506713
NT_WT	0.630476	0.056449	0.0439256	0.601403	0.0343806	1.33904	0.704537
NT_IL10-/-	0.365431	0.036051	0.0280565	0.363477	0.0215307	0.830543	0.512587
NT_IL10-/-	0.430882	0.0417184	0.0299778	0.395304	0.0247423	0.913042	0.545915
NT_IL10-/-	0.378495	0.0393049	0.0280025	0.350162	0.027026	0.777457	0.493303
NT_IL10-/-	0.219305	0.0215931	0.0160712	0.19746	0.0128034	0.454672	0.288592
PAM3_WT	0.827089	0.0486847	0.0412964	0.663719	0.0438358	2.12114	0.840349
PAM3_WT	0.878914	0.0489958	0.037965	0.679835	0.0464342	2.16264	0.85864
PAM3_WT	0.778682	0.0488229	0.036555	0.62785	0.037581	2.15122	0.865345
PAM3_IL10-/-	1.59188	0.103581	0.0804449	1.10218	0.0804449	2.93877	1.21338
PAM3_IL10-/-	1.38391	0.0969598	0.0695058	0.972329	0.0774247	2.52419	1.04207
PAM3_IL10-/-	1.45311	0.121517	0.0872296	1.06043	0.0900131	2.78081	1.15853

## Sheet: ED Fig 1E
Figure ED 1E
	HCER(16:0)	HCER(18:0)	HCER(20:0)	HCER(22:0)	HCER(22:1)	HCER(24:0)	HCER(24:1)
NT_WT	0.643914	0.0666914	0.0858696	0.988414	0.0321325	1.50552	0.440042
NT_WT	0.671689	0.0679575	0.100134	1.0428	0.0421506	1.5371	0.460578
NT_WT	0.646285	0.0678843	0.0932767	1.01175	0.0355145	1.46152	0.446956
NT_WT	0.882296	0.0944412	0.124515	1.39306	0.053236	2.04793	0.632375
NT_IL10-/-	0.583167	0.0778253	0.0937916	0.963792	0.0327426	1.36948	0.406092
NT_IL10-/-	0.638976	0.0730486	0.10072	1.06578	0.0363335	1.46114	0.438284
NT_IL10-/-	0.652353	0.0779564	0.105198	1.07377	0.0417038	1.48388	0.476534
NT_IL10-/-	0.3277	0.0414429	0.0525192	0.568281	0.020239	0.799157	0.237711
PAM3_WT	2.31739	0.14093	0.176699	2.26034	0.105769	4.20274	1.23255
PAM3_WT	2.55504	0.170722	0.180896	2.36582	0.102007	4.54028	1.37907
PAM3_WT	2.51244	0.150983	0.165011	2.33248	0.110421	4.65428	1.34422
PAM3_IL10-/-	3.9385	0.218289	0.235742	3.3979	0.150889	6.50087	2.00022
PAM3_IL10-/-	3.22505	0.179083	0.213646	2.74548	0.131915	5.25929	1.59916
PAM3_IL10-/-	3.57744	0.218385	0.241538	3.11986	0.115731	5.76605	1.70552

## Sheet: ED Fig 1F
Figure S1 F
	SM(14:0)	SM(16:0)	SM(18:0)	SM(18:1)	SM(20:0)	SM(20:1)	SM(22:0)	SM(22:1)	SM(24:0)	SM(24:1)	SM(26:0)	SM(26:1)
NT_WT	0.46723	33.2723	1.9944	0.0986079	1.01301	0.076804	7.5235	1.16829	7.69673	10.4899	0.10297	0.137621
NT_WT	0.456791	32.5326	1.87719	0.100256	0.975558	0.0780532	7.3836	1.15016	7.79202	10.183	0.108234	0.140296
NT_WT	0.441498	30.9581	1.85378	0.0977066	0.970549	0.0743779	7.28261	1.07963	7.53288	9.42302	0.0994528	0.129169
NT_WT	0.671673	48.006	2.87228	0.134122	1.26073	0.0962158	9.20959	1.38504	9.475	12.2861	0.124077	0.163335
NT_IL10-/-	0.397401	30.4393	2.00771	0.0927166	0.96299	0.068892	7.16342	1.007	7.10909	9.13764	0.0955858	0.125414
NT_IL10-/-	0.44707	33.3001	2.17691	0.103383	1.12295	0.0819764	8.00756	1.15138	8.37057	10.3915	0.116816	0.151482
NT_IL10-/-	0.41627	30.8148	2.06549	0.107604	1.03621	0.0806705	7.78054	1.10431	7.79376	9.78836	0.100492	0.140128
NT_IL10-/-	0.230948	17.0101	1.12982	0.067585	0.629258	0.0475406	4.75685	0.717739	4.92711	6.51358	0.0709662	0.0907998
PAM3_WT	0.75154	55.2505	2.2312	0.115145	1.86659	0.114479	11.2468	1.61378	14.1071	15.5602	0.152477	0.252972
PAM3_WT	0.75863	54.6249	2.19029	0.114564	1.76861	0.112306	10.6966	1.54485	13.3793	15.2632	0.161782	0.256711
PAM3_WT	0.778012	55.8674	2.32099	0.111695	1.80288	0.108996	10.8031	1.47829	13.6134	14.7212	0.15784	0.248931
PAM3_IL10-/-	0.634314	51.2115	2.24953	0.0873676	1.74988	0.100232	9.93734	1.37219	12.6641	13.5152	0.165659	0.239215
PAM3_IL10-/-	0.650096	50.6139	2.20084	0.10631	1.69398	0.0992616	9.69169	1.42786	12.2713	13.6265	0.157354	0.24748
PAM3_IL10-/-	0.619924	50.9333	2.15976	0.0923479	1.75501	0.0945793	10.2005	1.32543	12.6935	13.3127	0.15034	0.245621

## Sheet: ED Fig 1G
Figure 1E/ED-1G
Lipid	WT-1	WT-2	WT-3	WT-4	WT-5	WT-6	IL-10R KO-1	IL-10R KO-2	IL-10R KO-3	IL-10R KO-4	IL-10R KO-5	IL-10R KO-6
Cer16:0	0.946095	0.68097	0.676092	0.606282	0.759673	0.707651	0.598263	0.854069	0.639959	0.655522	0.868469	0.813192
Cer18:0	0.0119101	0.00857028	0.0127144	0.011757	0.0138853	0.0149524	0.0163777	0.0214778	0.0148043	0.0171415	0.0166592	0.0150251
Cer22:0	0.0579023	0.0434919	0.0519345	0.0471107	0.0585813	0.0537498	0.0679175	0.0833137	0.0628341	0.0589281	0.0707304	0.0601729
Cer24:0	0.15651	0.131314	0.156418	0.138372	0.160399	0.180614	0.199729	0.244299	0.206624	0.179655	0.251481	0.223691
Cer24:1	0.605138	0.509833	0.560941	0.455164	0.554418	0.559592	0.397044	0.549841	0.426439	0.424513	0.491564	0.526931
SM18:1	0.0370977	0.0236678	0.0224168	0.0227673	0.0216025	0.0195478	0.0161291	0.0188473	0.0124721	0.0143379	0.0174958	0.0198633
SM20:1	0.0226395	0.0211997	0.0203475	0.0210586	0.021401	0.0196855	0.0209783	0.0210385	0.0155939	0.0139926	0.0186754	0.0161462
SM:24:1	8.20565	6.5692	7.74532	5.47524	7.78212	8.16432	3.94844	6.71619	5.07411	5.27637	6.0431	6.15471

## Sheet: ED Fig 1H
Figure S1H:	Con+ TLR2 ligand			IL-10R KO +TLR2 Ligand
Total Sphinganine	73.6841	18.5504	97.1237	190.552	135.742	261.041
Label Sphinganine	50.845	13.4662	74.5471	150.766	112.048	211.359
