# Supplementary material for: IL-10 constrains sphingolipid metabolism to limit inflammation
Source: Nature. 2024 Feb 21;627(8004):628–35. doi: 10.1038/s41586-024-07098-5 (PMC10954550; doi:10.1038/s41586-024-07098-5)
Supplement: Supplementary file 8 — Source Data Extended Data Fig. 2 [file 41586_2024_7098_MOESM8_ESM.xlsx]

## Sheet: ED Fig2A
Figure ED-2A
	CE	CER	DG	FFA	HexCER	LPC	LPE	PA	PC	PE	PG	PI	PS	SM	TG
WT P3 CholPC	2.01464	10.6389	9.44081	49.0717	15.0065	6.46764	4.25987	3.46269	276.879	479.723	15.8101	98.6578	241.454	72.5309	5.72091
WT P3 CholPC	1.73442	11.702	9.51983	60.2667	16.9435	6.1086	4.19301	2.79558	368.677	499.631	17.6256	124.673	241.941	91.3234	7.26345
WT P3 CholPC	1.7758	10.5351	10.3415	42.9547	13.9125	6.87192	4.13565	3.59134	306.672	505.255	11.0847	102.856	166.733	72.8365	5.88603
WT P3 Cer16:0	1.76045	120.128	13.8456	68.5574	19.7134	6.90177	5.98541	10.6411	428.265	625.708	20.5046	144	293.883	97.7622	9.55657
WT P3 Cer16:0	1.85883	109.951	16.8747	70.1653	21.5361	8.09585	6.05432	10.7495	417.712	612.625	22.085	143.68	229.663	101.101	7.72902
WT P3 Cer16:0	1.39231	92.5273	11.7177	48.7353	15.7709	6.37477	4.95655	8.2668	282.396	483.042	15.9102	96.4749	161.449	74.289	6.37027
WT P3 Cer16:0	1.9793	119.494	11.2732	55.2174	18.5386	6.35085	5.11275	10.1228	328.148	460.878	17.3558	114.839	194.384	79.9491	7.02564
WT P3 Cer24:0	3.82561	243.19	12.454	58.702	21.5422	7.87176	5.70987	7.55473	351.297	448.207	18.1751	119.351	211.021	89.1013	8.52016
WT P3 Cer24:0	7.07542	155.543	17.847	90.8035	31.9635	12.3947	8.68052	12.3597	533.179	692.953	31.5728	185.313	422.22	132.788	14.0645
WT P3 Cer24:0	3.93013	263.934	10.9039	60.8214	19.019	6.43321	5.28843	7.7456	363.024	430.746	22.5047	120.259	231.183	93.5465	10.8478

## Sheet: ED Fig2B
Figure ED-2B
	Cer 16:0	Cer18:0	Cer20:0	Cer22:0	Cer22:1	Cer24:0	Cer24:1
WT P3 CholPC	1.60734	0.0708366	0.0631134	0.96468	0.0965978	4.48675	3.18156
WT P3 CholPC	1.91101	0.085094	0.0583906	0.961039	0.130414	4.31789	4.091
WT P3 CholPC	1.58115	0.0688647	0.0589674	0.956099	0.105194	4.21547	3.39843
WT P3 Cer16:0	106.875	0.156735	0.103801	1.51327	0.145433	6.28723	4.77086
WT P3 Cer16:0	96.4485	0.13022	0.0918377	1.5972	0.161992	6.49124	4.75772
WT P3 Cer16:0	82.9143	0.0867888	0.0784827	1.15683	0.114288	4.674	3.27245
WT P3 Cer16:0	109.359	0.125786	0.065547	1.2171	0.121567	4.97014	3.37872
WT P3 Cer24:0	3.05625	0.127883	0.0734429	1.55356	0.0942445	234.994	2.72964
WT P3 Cer24:0	4.30124	0.210034	0.112427	2.32495	0.137366	392.046	3.70551
WT P3 Cer24:0	3.01208	0.136094	0.072296	1.56207	0.0973028	255.561	2.88993

## Sheet: Ed Fig 2C
Figure ED-2C
	HCer16:0	Hcer 18:0	HCer20:0	HCer22:0	HCer22:1	HCER24:0	HCer24:1
WT P3 CholPC	2.13851	0.0918746	0.118834	1.88253	0.175345	6.43068	3.94661
WT P3 CholPC	2.28093	0.115674	0.149633	2.12782	0.195927	7.22601	4.58598
WT P3 CholPC	1.90621	0.0947502	0.127921	1.77864	0.130101	5.98791	3.69228
WT P3 Cer16:0	3.48009	0.155692	0.173078	2.58862	0.19515	8.31781	4.58548
WT P3 Cer16:0	3.98732	0.15712	0.204896	2.92057	0.192772	8.99658	4.82231
WT P3 Cer16:0	2.93194	0.117711	0.143307	2.24651	0.15242	6.53238	3.466
WT P3 Cer16:0	3.50245	0.132613	0.180397	2.49178	0.194576	7.6901	4.13235
WT P3 Cer24:0	3.05864	0.130224	0.159705	1.98396	0.0952721	13.0488	2.94395
WT P3 Cer24:0	1.7967	0.179603	0.238328	2.92478	0.167932	19.3066	4.36465
WT P3 Cer24:0	2.62729	0.100224	0.139752	1.76941	0.123695	11.2876	2.82471

## Sheet: ED Fig 2D
Figure ED-2D
	SM16:0	SM18:0	SM18:1	SM20:0	SM20:1	SM22:0	SM22:1	SM24:0	SM24:1
WT P3 CholPC	33.2429	1.54326	0.243108	0.993161	0.120067	6.16472	1.4201	9.60928	18.0287
WT P3 CholPC	41.7964	1.86546	0.266581	1.27184	0.124862	7.72643	1.70223	11.9275	23.2442
WT P3 CholPC	34.0705	1.59289	0.250946	1.03804	0.107966	6.14222	1.36783	9.38087	17.7366
WT P3 Cer16:0	49.7865	1.89982	0.226922	1.3996	0.103838	8.03839	1.47654	12.9589	20.6045
WT P3 Cer16:0	51.7477	1.936	0.243052	1.42915	0.106115	8.49867	1.54053	13.1628	21.1622
WT P3 Cer16:0	38.1299	1.43119	0.158988	1.01164	0.07663	6.26157	1.11168	9.88132	15.3338
WT P3 Cer16:0	42.0497	1.5288	0.203275	1.19831	0.0963202	6.66872	1.2191	9.96482	16.0107
WT P3 Cer24:0	44.9036	1.95986	0.32395	1.25462	0.137874	6.79656	1.31308	16.1664	15.0557
WT P3 Cer24:0	64.8558	2.89453	0.463365	2.07678	0.185183	10.5645	1.98706	25.1816	22.7528
WT P3 Cer24:0	46.2242	2.05803	0.294785	1.36465	0.129325	7.36261	1.44344	17.0872	16.3757

## Sheet: ED Fig 2E
Figure ED-2E
	Naïve			Naïve+CholPC			Naïve+Cer24:0			TLR2 ligand			TLR2 ligand +CholPC			TLR2 ligand+ Cer24:0
Il6	1	0.9	1.6	1.5	1.1	1.1	4.4	2.2	1.9	69.5	37.3	27.7	106.9	120.3	119	2882.9	3138	3005.9
Il1b	1	0.3	0.5	0.8	1.1	0.5	0.7	1.3	1.2	740.7	293	553	396.9	601.8	356.8	1077.2	1331.5	1153.2
Il12b	1	0.6	1.5	1.3	1.2	0.2	1.6	1.7	2.2	3.9	11	18.1	91.5	26.7	33.3	228.4	320.9	186.9

## Sheet: ED Fig 2F
Figure ED-2F
	NT				P3 CholPC				P3 Cer16:0				P3 Cer24:0
% viable	91.6	92.5	93.5	90.3	89.2	89.8	89.1	84.9	85	86.8	80.4	86.5	92.8	91.8	76.8	84.6

## Sheet: ED Fig 2G and H
Figure ED-2G/H
	CholPC			Cer24:0			Cer22:0
Cxcl1	56.79	92.93	88.28	147.59	234.45	316.55	283.97	361.73	368.41
Cxcl2	74.87	82.26	76.36	119.05	163.23	202.92	195.89	225.7	230.01
Il6	14.26	15.15	13.11	41.94	51.96	74.69	40.85	82.2	93.21
Il12b	120.96	203.81	249.86	459.17	752.4	591.1	923.37	1501.15	1680.64
