# Supplementary material for: IL-10 constrains sphingolipid metabolism to limit inflammation
Source: Nature. 2024 Feb 21;627(8004):628–35. doi: 10.1038/s41586-024-07098-5 (PMC10954550; doi:10.1038/s41586-024-07098-5)
Supplement: Supplementary file 9 — Source Data Extended Data Fig. 3 [file 41586_2024_7098_MOESM9_ESM.xlsx]

## Sheet: ED Fig3A
Fig ED-3A
	WT		IL10 KO		WT P3		IL10 KO P3
Cers1	0	3	2	0	0	0	0	0
Cers2	6632	6420	6765	3904	7467	7021	6758	8661
Cers3	1	4	2	1	2	4	6	5
Cers4	127	114	149	80	68	91	48	53
Cers5	2473	2386	2645	1334	1976	2002	1576	1886
Cers6	2262	2148	2367	1678	1884	2436	2570	3138

## Sheet: ED Fig3B
Figure ED-3B
	Cer 16:0	Cer18:0	Cer20:0	Cer22:0	Cer22:1	Cer24:0	Cer24:1
Het_NT	0.0338609	0.00281908	0.00137987	0.0193051	0.00122879	0.0446644	0.0422838
Het_NT	0.0464566	0.00296725	0.00160198	0.0207015	0.00195297	0.0543427	0.0582729
Het_NT	0.0397111	0.00317833	0.00192747	0.0231311	0.00156619	0.054188	0.0498737
Het_P3	0.208864	0.00592955	0.00372228	0.0524792	0.00497944	0.21717	0.234832
Het_P3	0.167062	0.00586028	0.00241599	0.0461997	0.00393022	0.180543	0.195194
Het_P3	0.198821	0.00654196	0.00312946	0.049629	0.00494752	0.196993	0.241854
CerS2KO_NT	0.167546	0.00421165	0.000965709	0.00108436	0	0.000949745	0
CerS2KO_NT	0.150919	0.00356304	0.000845558	0.00100601	0	0.000910241	0
CerS2KO_NT	0.132876	0.00373572	0.000619197	0.0010327	0	0.000930895	0
CerS2KO_P3	0.503369	0.007803	0	0.00238721	0	0	0
CerS2KO_P3	0.512746	0.00716367	0.00175967	0.00242585	0	0	0
CerS2KO_P3	0.452252	0.00693564	0	0.00189784	0	0	0

## Sheet: ED Fig 3C
Figure ED-3C
	total CER
Het_NT	0.146144
Het_NT	0.187519
Het_NT	0.173576
Het_P3	0.734877
Het_P3	0.606577
Het_P3	0.707396
CerS2KO_NT	0.176037
CerS2KO_NT	0.158275
CerS2KO_NT	0.140158
CerS2KO_P3	0.518754
CerS2KO_P3	0.529634
CerS2KO_P3	0.46617

## Sheet: ED Fig3D
Figure ED-3D
	SM d18:1/16:0	SM d18:1/18:0	SM d18:1/18:1	SM d18:1/20:0	SM d18:1/20:1	SM d18:1/22:0	SM d18:1/22:1	SM d18:1/24:0	SM d18:1/24:1
Het_NT	2.30183	0.146143	0.00566483	0.062218	0.00506293	0.355816	0.058601	0.328622	0.633433
Het_NT	2.72979	0.179259	0.00696866	0.0702291	0.00571106	0.410259	0.0715297	0.391475	0.796772
Het_NT	2.46771	0.154842	0.00611986	0.0629237	0.00485012	0.368435	0.0621983	0.337891	0.654807
Het_P3	8.84245	0.331414	0.0162873	0.271267	0.0248587	1.06147	0.228185	0.992995	2.24134
Het_P3	6.78072	0.253844	0.0111602	0.196509	0.0166032	0.814981	0.163803	0.736025	1.66482
Het_P3	7.9128	0.3003	0.0133708	0.248789	0.0206065	0.967527	0.199786	0.89528	1.93696
CerS2KO_NT	5.98863	0.146232	0.0077643	0.034796	0.00268351	0.0713856	0.0196855	0.0211417	0.0156735
CerS2KO_NT	5.62237	0.13821	0.0073031	0.0328649	0.00293083	0.0684748	0.0178884	0.0205331	0.0153812
CerS2KO_NT	5.2177	0.127963	0.00668507	0.0320443	0.00246078	0.0640375	0.0171862	0.0190683	0.0145079
CerS2KO_P3	15.7961	0.276447	0.0208227	0.184045	0.0139203	0.372075	0.100026	0.0562786	0.0459009
CerS2KO_P3	16.1734	0.286763	0.020974	0.182604	0.0146137	0.358575	0.0990478	0.0524749	0.0465771
CerS2KO_P3	13.6659	0.236995	0.0180096	0.160582	0.0117796	0.328974	0.084814	0.0453335	0.040208

## Sheet: ED Fig3E
Figure ED-3E
	WT			CerS2 Het
Cxcl2	421.77	469.59	212.07	461.43	592.65	384.76
Cxcl1	494.46	423.77	178.81	555.42	729.98	399.98
Il1b	5110.3	12244.4	4621.66	8080.57	8581.56	7843.11

## Sheet: ED Fig 3F
Figure ED-3F
	WT			CerS2 KO			WT+aIL10R			CerS2 KO+aIL10R
Cxcl1	190.313	156.551	166.885	34.376	37.252	39.78	385.016	261.088	316.057	130.384	100.856	122.401
Cxcl2	50.313	50.332	49.294	13.3	14.06	13.572	89.386	76.163	92.25	35.104	29.454	42.967
Il6	62.367	37.792	57.695	8.639	7.869	8.724	189.458	145.756	169.667	25.726	40.263	34.566
Il1b	225.83	289.548	170.717	63.505	102.4	107.331	391.476	294.807	379.367	188.294	122.655	164.333

## Sheet: ED Fig 3G
Figure 2B/ED-3G
	WT P3 CholPC			WT P3 Cer16:0			WT P3Cer24:0			IL-10R KO P3			CerS2 DKO P3 CholPC			CerS2 DKO P3 Cer16:0			CerS2 DKO P3Cer 24:0
Il12b	5.66	7.13	4.27	2.12	3.06	3.17	35.39	37.56	32.18	330.3	318.12	327.35	203.65	209.04	205.33	145.69	141.76	108.19	426.54	509.26	597.05
Il1b	8080.57	8581.56	7843.11	6091.4	9244.52	5731.43	13699.4	13368.4	12095.5	13972.7	14888.3	14459.6	10733.4	9108.91	11465.1	10539.5	8811.13	8600.49	13689.7	13368.4	13950
Cxcl2	461.43	592.65	384.76	348.97	480.19	407.03	804.16	779.14	961.39	1395.85	1340.61		881.48	910.19	925.68	903.14	1010.53	908.85	1130.61	1172.81	1134.14

## Sheet: ED Fig 3H
Figure ED-3H
	WT+ LPS			IL-10R KO+ LPS			IL-10R/CerS2 DKO+ LPS
Cxcl1	292.85	294.08	302.35	606.55	489.23	448.61	262.98	262.08	289.74
Cxcl2	176.2	194.19	210.39	354.74	286.53	318.43	158.63	153.92	167.63
Il6	217.6	314.74	293.91	1328.04	1153.78	1112.7	502.95	503.77	538.23
Il1b	3884.71	3518.24	3791.44	8648.67	5152.29	9636.54	3817.68	4357.24	3484.15

## Sheet: ED Fig 3I
Figure ED-3I
	Het-1	Het-2	Het-3	Het-4	het-5	het-6	het-7	het-8	het-9	IL-10R KO	IL-10R KO	IL-10R KO	IL-10R KO	IL-10R KO	IL-10R KO	IL-10R KO	IL-10R KO	IL-10R KO	DKO	DKO	DKO	DKO	DKO	DKO	DKO	DKO	DKO	DKO	DKO	DKO	DKO	DKO
Lipocalin	227.791	143.878	156.788	47.0564	72.8756	98.6948	569.895	34.1468	72.8756	5410.99	15880.7	13705.4	7599.17	3829.57	376.251	8948.23	13395.6	363.342	2235.23	453.709	2351.42	3493.92	66.4208	298.794	1615.57	105.15	1131.46	337.522	1718.85	1705.94	260.065	40.6016
