# Supplementary material for: IL-10 constrains sphingolipid metabolism to limit inflammation
Source: Nature. 2024 Feb 21;627(8004):628–35. doi: 10.1038/s41586-024-07098-5 (PMC10954550; doi:10.1038/s41586-024-07098-5)
Supplement: Supplementary file 10 — Source Data Extended Data Fig. 4 [file 41586_2024_7098_MOESM10_ESM.xlsx]

## Sheet: ED Fig 4A
Figure 2C/ED Fig4A
		Macrophage	Monocytes	Neutrophil	CD4 T cells	IL-17A CD4 T cells	IFNg+ CD4 T cells
Control	1	387.973	189.274	0	991.224	0	0
	2	191.388	497.512	99.5025	1041.29	35.9066	0
	3	870.918	1315.47	146.163	883.978	0	92.081
	4	514.58	1570.83	168.303	638.404	19.9501	19.9501
	5	751.174	417.21	0	658.277	77.4443	0
	6	367.985	424.967	53.1208	416.848	17.3686	0
	7	667.904	976.492	144.665	971.141	73.2936	73.2936
	8	296.925	450.523	32.1802	1061.95	134.85	50.5689
	9	524.375	768.769	144.144	5688.53	60.0901	60.0901
	10	235.121	439.122	39.9202	371.402	0	37.1402
IL-10R KO	1	1194.03	1971.83	809.859	4305.63	1026.21	490.798
	2	4404.76	8648.65	14012.5	9328.62	1660.78	636.042
	3	70987.3	189185	539259	83434	16717	11094.3
	4	5958.19	16587.7	23222.7	6994.76	1738.22	1759.16
	5	3844.46	7381.44	10556.7	7130.35	1437.13	1087.06
	6	1058.2	4009.01	1531.53	9663.72	1557.52	1911.5
	7	6609.59	15346.8	17583.9	36693	6911.29	8193.22
	8	38830	135130	230210	57696.4	11108.7	12701.8
	9	8445.9	30182.8	45465.6	7192.18	1381.11	1798.05
	10	1004.53	6098.32	8662.1	3574.7	476.627	568.286
CerS2/IL-10R DKO	1	447.678	1336.76	308.483	1812.98	496.183	248.092
	2	408.889	1329.64	277.008	1396.68	366.342	68.6892
	3	781.491	1419.07	443.459	2030.8	456.361	250.998
	4	746.791	1344.54	302.521	1154.7	177.646	88.8231
	5	644.33	1729.32	413.534	2012.03	481.137	371.788
	6	914.593	2725.45	1282.57	3786.01	1193.42	967.078
	7	602.597	2073.17	2865.85	4787.9	1327.17	638.387
	8	671.916	1792.45	283.019	2716.76	539.499	250.482
	9	498.866	1055.32	851.064	2493.3	616.622	268.097
	10	395.119	829.732	311.15	1752.34	373.832	70.0935
	11	2184.87	3949.17	2658.85	3726.42	896.226	636.792
	12	2070.24	6123.46	9234.57	1778.62	510.88	416.272
	13	594.177	1991.27	524.017	1029.54	202.532	67.5105
	14	262.229	741.269	256.593	745.116	199.909	54.5207

## Sheet: ED Fig4B
Figure 2D/ED Fig4B
		Macrophage	CD64+ Macs	Monocytes	Neutrophil	CD4 T cells	IL-17A CD4 T cells	IFNg+ CD4 T cells
Control	1	1671.97	99.5223	2866.24	1054.94	1609.92	37.0096	74.0192
	2	1124.77	197.875	3593	885.232	1871.44	81.367	101.709
	3	2203.14	112.024	2290.27	709.485	2155.39	25.558	51.116
	4	1858.23	184.593	5525.47	2264.34	1198.26	65.3595	87.146
CerS2 KO	1	453.743	50.4159	2281.32	1134.36	494.193	12.3548	160.613
	2	763.889	83.3333	4458.33	1305.56	824.561	61.4035	122.807
	3	332.758	98.595	3906.83	2366.28	1121.45	47.7213	393.701
	4	189.06	63.0199	1827.58	592.387	554.341	46.8457	202.998
	5	568.182	64.5661	4106.4	2195.25	2052.35	247.868	327.186
