# Supplementary material for: IL-10 constrains sphingolipid metabolism to limit inflammation
Source: Nature. 2024 Feb 21;627(8004):628–35. doi: 10.1038/s41586-024-07098-5 (PMC10954550; doi:10.1038/s41586-024-07098-5)
Supplement: Supplementary file 11 — Source Data Extended Data Fig. 5 [file 41586_2024_7098_MOESM11_ESM.xlsx]

## Sheet: ED Fig5B
ED Fig 5B
	WT				IL10 KO				WT Pam3				IL10 Pam3
Synth 16:0	2.49406	2.75995	2.583	2.68242	2.1541	2.45759	2.41001	2.54051	8.98798	9.86039	8.53284	10.0001	7.97473	8.11411	8.83829	8.53695

## Sheet: ED Fig5C
ED Fig 5C
	WT				IL10 KO				WT Pam3				IL10 Pam3
Total 16:0	4.3068	4.52971	4.40109	4.5457	3.73976	4.07224	3.85293	4.06937	11.315	11.4328	11.0276	12.5658	13.5401	12.8244	11.8948	13.6266
Total 18:2	0.40844	0.379278	0.397588	0.410152	0.356571	0.375019	0.341953	0.371192	1.1379	1.19062	1.08041	1.21217	1.09303	1.14982	1.18775	1.14927

## Sheet: ED Fig 5E
ED Fig 5E
	WT			WT P3			IL-10 KO P3			IL-10 KO P3 +18:1			IL-10 KO P3 +18:2
IL6	1	3.43	4.7	1397.3	602.1	1079.2	5758.57	5768.56	5867.56	2977.68	2403.41	2178.15	5125.66	5860.54	4456.37
IL1b	1	1.92	1.06	9462.86	3744.55	8147.23	37560.4	37781.6	39037.8	20824.9	16141.9	21696	34059.6	46047.4	33526.6
Il12b	1	1.03	1.44	85.21	75	56.58	256.21	313.91	244.23	167.09	120.44	151.65	255.43	231.9	249.33

## Sheet: ED Fig 5F
ED Fig 5F
	WT P3				IL-10 KO P3				IL-10 KO P3 18:1
Labeled Sphinganine	79	122	102	136	231	301	318	223	95	190	198	66

## Sheet: ED Fig 5G
ED Figure 5G
	IL-10 KO P3			IL-10 KO P3 18:1
Total Ceramides	7.2031	6.22717	6.83657	5.80208	6.63722	6.87593	6.91854

## Sheet: ED Fig5H
ED Fig5H
	IL-10 KO P3			IL-10 KO P3 18:1
CER(16:0)	1.59188	1.38391	1.45311	1.34161	1.67347	1.73767	1.64441
CER(18:0)	0.103581	0.0969598	0.121517	0.0545784	0.0908817	0.0938834	0.0947264
CER(20:0)	0.0804449	0.0695058	0.0872296	0.0453935	0.0573557	0.0600877	0.0574823
CER(22:0)	1.10218	0.972329	1.06043	0.635543	0.808203	0.751404	0.87362
CER(22:1)	0.0804449	0.0774247	0.0900131	0.053504	0.0755877	0.0846463	0.0661204
CER(24:0)	2.93877	2.52419	2.78081	1.7245	1.78376	1.7836	2.09242
CER(24:1)	1.21338	1.04207	1.15853	1.86447	2.05787	2.26026	1.99526

## Sheet: ED Fig 5I
ED Fig 5I
	CholPC			Cer24:0			Cer24:1
Il6	141.49	484.94	140.19	1323.78	927.72	1216.13	35.58	24.81	32.08
Il1b	2832.07	8922.25	2796.01	25686.4	20185.3	20777	838.3	590.79	386.04

## Sheet: ED Fig 5J
ED Fig 5J
	DMSO BSA			BSA SCDi			SCDi 18:1
Cxcl1	83.09	56.34	90.43	145.07	118.31	150.47	72.78	66.48	88.33

## Sheet: ED Fig 5K
ED Fig 5K
	NT				Pam3			Pam3 + SCDi				Pam3 SCDi 18:1
Saturated Cer	1.26424	1.18139	1.13314	1.13523	2.20538	2.32121	1.97087	4.28237	6.04198	6.37895	6.08399	4.07959	4.18768	3.95259	4.4832
UnSaturated Cer	0.718717	0.674162	0.634089	0.577849	0.831483	0.917923	0.744129	1.1768	1.63498	1.71059	1.67347	1.50273	1.54762	1.46399	1.617
Total Cer	1.9927	1.86616	1.77624	1.71874	3.06749	3.27171	2.74073	5.49301	7.72775	8.13912	7.81026	5.61175	5.77322	5.45177	6.13709

## Sheet: ED Fig 5L
ED Fig 5L
	CER(16:0)	CER(18:0)	CER(20:0)	CER(22:0)	CER(22:1)	CER(24:0)	CER(24:1)
Naïve	0.351065	0.0256058	0.0184378	0.246149	0.027054	0.622981	0.691663
Naïve	0.346917	0.0246105	0.0156608	0.220866	0.0283098	0.573337	0.645852
Naïve	0.32283	0.0220454	0.0145657	0.215272	0.0254328	0.558422	0.608656
Naïve	0.301727	0.0264973	0.018256	0.227206	0.028445	0.561545	0.549404
P3 DMSO +BSA	0.599174	0.0347207	0.0253994	0.340071	0.0367005	1.19952	0.794782
P3 DMSO +BSA	0.645901	0.036796	0.025497	0.373281	0.0507491	1.23023	0.867174
P3 DMSO +BSA	0.556527	0.0276335	0.0234784	0.318369	0.0352725	1.0379	0.708856
P3 SCDi + BSA	1.36374	0.0727351	0.0374833	0.651378	0.046876	2.14658	1.12992
P3 SCDi + BSA	1.80383	0.0959147	0.0611381	0.955567	0.066679	3.11527	1.5683
P3 SCDi + BSA	1.97783	0.100905	0.0644923	0.99027	0.0640182	3.23335	1.64657
P3 SCDi + BSA	1.89687	0.0965161	0.0583298	0.939514	0.0603082	3.0793	1.61316
P3 SCDi + 18:1	1.22423	0.0643032	0.0407628	0.618428	0.0373397	2.11967	1.46539
P3 SCDi + 18:1	1.22927	0.0719673	0.0426936	0.633927	0.0411375	2.19829	1.50648
P3 SCDi + 18:1	1.18185	0.0648462	0.039502	0.60452	0.0377538	2.05107	1.42624
P3 SCDi + 18:1	1.31016	0.07528	0.0402944	0.660898	0.0435078	2.38686	1.5735
