# Supplementary material for: IL-10 constrains sphingolipid metabolism to limit inflammation
Source: Nature. 2024 Feb 21;627(8004):628–35. doi: 10.1038/s41586-024-07098-5 (PMC10954550; doi:10.1038/s41586-024-07098-5)
Supplement: Supplementary file 12 — Source Data Extended Data Fig. 6 [file 41586_2024_7098_MOESM12_ESM.xlsx]

## Sheet: ED Fig6A
ED Fig 6A
	Con				Con P3				SCD2 KO P3
Synth 18:1	2.40849	3.09291	2.50073	2.7835	8.01938	7.5683	6.00993	6.44839	2.20562	2.33954	2.62617	2.29755
Synth 16:0	5.32657	7.36641	5.88159	6.67008	14.5614	13.9107	11.1199	11.7758	9.35579	10.0815	11.0059	9.72436

## Sheet: ED Fig6B
ED Fig^B
	Con				Con P3				SCD2 KO P3
Total 18:1	13.5996	18.045	15.2113	16.4802	38.5362	36.5618	28.2687	30.1327	19.9784	21.5626	22.5422	20.4955
Total 16:0	12.746	18.2518	14.7334	16.5922	29.8205	28.5642	22.5739	23.8956	21.3213	23.0382	24.917	21.8918
Total 18:2	1.07579	1.40996	1.26665	1.21365	2.89752	2.70811	2.00561	2.1997	2.58969	2.81108	2.81783	2.68116

## Sheet: ED Fig6C
ED Fig 6C
	Con P3				SCD2 KO P3
Labeled Sphinganine	43	45	42	76	107	86	141	129

## Sheet: ED Fig 6D
ED Fig 6D
		Saturated Cer				Unsaturated Cer				Total Cer
	Con NT	1.23894	0.984783	1.13826	1.1227	0.463242	0.374184	0.412993	0.41609	1.70219	1.35896	1.55422	1.53879
	SCD2 KO NT	1.14066	1.01549	1.1737	1.12862	0.342668	0.321323	0.363969	0.361498	1.48606	1.33682	1.54153	1.49012
	Con P3	3.75825	3.28259	3.49969	3.2804	0.863571	0.756083	0.794487	0.773239	4.67411	4.08312	4.33958	4.09861
	SCD2 KO P3	4.01549	4.67291	4.42129	4.30724	0.797423	0.940899	0.909641	0.852658	4.85782	5.6609	5.37615	5.20405

## Sheet: ED Fig 6E
ED Fig 6E
	Con P3				SCD2 cKO Pam3			SCD2 KO P3 Myrio
Sphinganine	46.0199	48.4448	59.2578	53.2327	103.499	75.4416	77.8222	31.921	43.7134	37.9969	29.9738
Cer24:0	1.05002	1.01342	0.933574	0.593848	2.05295	2.33094	3.00098	1.88846	1.97127	1.33324	0.755871

## Sheet: ED Fig 6F
ED Fig 6F
	Con P3				SCD2 cKO Pam3			SCD2 KO P3 Myrio
Cer24:0	1.05002	1.01342	0.933574	0.593848	2.05295	2.33094	3.00098	1.88846	1.97127	1.33324	0.755871

## Sheet: ED Fig 6G
ED Fig 6G
	Con P3 DMSO				SCD2 KO P3 DMSO				SCD2 KO P3 Myrio
Cxcl1	34.27	26.93	38.12	26.47	199.1	284.39	245.1	272.82	177.86	187.7	142.98	163.43
Cxcl2	12.65	11.36	16.19	10.18	34.26	39.88	56.64	43.19	32.8	34	34.89	27.34
Il6	10.04	6.36	12.82	10.91	52.83	48.19	42.78	43.09	30.52	34.47	41.4	36.01
