# Supplementary material for: IL-10 constrains sphingolipid metabolism to limit inflammation
Source: Nature. 2024 Feb 21;627(8004):628–35. doi: 10.1038/s41586-024-07098-5 (PMC10954550; doi:10.1038/s41586-024-07098-5)
Supplement: Supplementary file 13 — Source Data Extended Data Fig. 7 [file 41586_2024_7098_MOESM13_ESM.xlsx]

## Sheet: ED Fig7A
ED Fig 7A naïve
	Control								SCD2 KO
Monocytes	594	517	1073	786	848	1207	782	1253	775	631	794	544	1029	572	853	783	856
neutrophils	97	101	111	97	81	225	276	248	227	184	247	54	0	22	165	103	168
CD4+ T cells	425	324	1212	734	1441	939	2079	1689	1400	1228	2072	1413	1883	2361	2112	1432	534

## Sheet: ED Fig 7B
ED Figure 7B
pg/mg tissue	Con1	Con2	Con3	Con4	Con5	Con6	KO1	KO2	KO3	KO4	KO5	KO6	KO7	KO8	KO9
IL-12B	1.80095	0.884701	1.62387	3.99829	0.752721	2.66925	6.48037	1.05096	5.20508	5.37654	3.8795	6.24675	1.76301	3.1961	1.31005

## Sheet: ED Fig7C
ED Fig 7C DSS
	Control									SCD2 KO
Macrophage	3623	1627	3694	5000	4828	4285	5602	5606	10017	3506	5491	5816	17167	7983	9788	14072	8512	11533
Neutrophils	7271	1740	4949	1246	859	661	587	526	4924	4772	7519	9160	12916	4892	5091	13977	8211	10100
Monocytes	9985	2240	5934	1941	1383	1019	1104	1061	8028	6064	9501	11358	18259	6969	8180	20227	12648	13917
CD4 T cells	3857	3926	3123	7370	9464	4882	8178	4881	4484	9604	10145	11746	24526	24074	25933	14460	10217	15339
Th1 CD4 T cells	174	335	243	810	549	485	1164	318	488	766	892	481	2191	1818	2383	1539	820	1293
Th17 CD4 T cells	1147	548	394	594	904	697	931	796	549	1244	1091	2471	2616	3300	3535	1945	878	1733

## Sheet: ED Fig 7D
ED Figure 7D: DSS weight loss
	DAY	Con	Con	Con	Con	Con	Con	Con	Con	Con	Con	Con	HET	HET	HET	HET	HET	HET	SCD2 cKO	SCD2 cKO	SCD2 cKO	SCD2 cKO	SCD2 cKO	SCD2 cKO	SCD2 cKO	SCD2 cKO
	0	100	100	100	100	100	100	100	100	100	100	100	100	100	100	100	100	100	100	100	100	100	100	100	100	100
	5	103.125	101.277	100.784	98.8889	99.5951	101.786	99.6283	98.6667	98.8462	98.8417	102	99.5536	100.939	100	101.014	97.9094	100.392	100.407	97.8541	102.966	99.095	96.5812	98.7448	100.435	99.5413
	6	101.953	99.5745	100.392	99.6296	99.5951	102.679	101.487	101.778	98.0769	98.0695	103.2	96.875	99.061	99.2727	98.9865	94.0767	99.2157	100	96.5665	100.424	96.8326	97.0085	97.4895	101.304	100
	7	102.734	99.1489	99.2157	99.2593	97.9757	102.679	101.115	101.333	97.6923	96.9112	104.8	95.9821	97.1831	101.091	99.3243	90.9408	98.4314	100	96.5665	98.7288	95.0226	94.0171	97.9079	99.1304	100
	8	101.562	89.3617	94.5098	96.2963	102.429	102.232	98.1413	100	96.9231	99.2278	104.4	94.6429	89.6714	98.5455	98.9865	91.9861	96.8627	93.4959	82.4034	89.4068	94.5701	89.3162	95.3975	90	95.4128
	9	96.4844	83.4043	90.1961	90.7407	100.81	100.446	93.3086	95.1111	91.9231	95.3668	100.8	89.7321	84.9765	95.6364	95.2703	88.5017	91.7647	86.9919	78.5408	85.1695	90.4977	83.7607	92.4686	86.9565	91.7431
	10	97.6562	87.234	92.1569	89.2593	100	102.679	96.2825	99.1111	91.9231	98.4556	103.2	95.0893	83.5681	97.0909	97.2973	89.8955	94.5098	86.5854	82.8326	85.1695	90.4977	85.4701	93.3054	90.4348	94.0367
	11	97.6562	87.234	92.1569	89.2593	100	102.679	96.2825	99.1111	91.9231	98.4556	103.2	95.0893	83.5681	97.0909	97.2973	89.8955	94.5098	86.5854	82.8326	85.1695	90.4977	85.4701	93.3054	90.4348	94.0367

## Sheet: ED Fig 7E
ED Fig 7E
	Het BSA	Het BSA	Het BSA	Het BSA	Het BSA	Het BSA	Het BSA	Het BSA	Het BSA	Het BSA	KO BSA	KO BSA	KO BSA	KO BSA	KO BSA	KO BSA	KO BSA	KO BSA	KO BSA	KO BSA	KO BSA	KO 24:1	KO 24:1	KO 24:1	KO 24:1	KO 24:1	KO 24:1	KO 24:1	KO 24:1	KO 24:1	KO 24:1
Fecal Lipocalin	186.69	186.69	376.05	549.63	423.39	454.95	355.01	155.13	581.19	465.47	7135.15	2159.19	749.51	1948.79	749.51	2395.89	2032.95	3858.17	2900.85	2180.23	2017.17	4794.45	5383.57	1938.27	1638.45	618.01	1075.63	1696.31	2506.35	1933.01	3463.67

## Sheet: ED Fig7F
ED Fig7F
Fecal Lipocalin	Het BSA											IL-10 KO + BSA											IL-10 KO + 18:1
Day 0	1376.54	609.553	1732.64	2951.6	1862.76	27.465	589.009	1739.49	897.174			13463.4	4115.78	6396.2	6019.55	14018.1	7039.92	7505.59	6594.79	9169.68			4773.2	4423.94	6423.59	9820.25	8525.96	5156.69	5985.31	4581.45	15860.3	6033.25
Day 14	527.376	650.642	1280.67	965.655	1280.67	773.908	1013.59	137.035	6279.78			21407.2	18983	5451.16	7217.97	3848.7	6355.11	3999.36	5786.72	8423.24			3424.12	1979.17	2506.48	1787.43	4067.84	3218.68	1705.25	4047.3	2225.7	3074.87

## Sheet: ED Fig 7G
ED Fig 7G
	Het BSA										IL10R KO BSA										IL10R KO 24:1
Neutrophils	2253	359	641	1167	1039	719	4002	866			12828	6196	9011	6442	4789	3056	5573	15642	17703	9599	2223	3920	5045	3894	3737	5494	4623	3163	3734	1788
Monocytes	2455	912	1047	2210	2169	1086	3509	1443			12669	6304	5299	7066	5777	3836	5288	20782	22079	4940	2878	4996	6086	5946	7312	7997	5284	5384	5650	1770

## Sheet: ED Fig 7H
ED Fig 7H
	Neutrophils
WT BSA	61.9963	226.244	145.603	71.736	127.119	39.4477	159.617	87.5146
KO BSA	3122.92	2016.13	1793.03	807.072	3027.61	1524.39	925.926	829.646
KO 18:1	772.947	947.159	321.027	469.484	272.586	323.974	38.8199	668.449	868.621	89.6861	377.003
	Monocytes
WT BSA	1425.91	1300.9	2824.69	2439.02	2330.51	986.193	1157.22	1166.86
KO BSA	15913.6	15668.2	11936.5	7109.92	15984	7621.95	7546.3	8738.94
KO 18:1	13043.5	14905.3	5658.11	6431.93	6853.58	4427.65	1358.7	6818.18	6514.66	2600.9	3345.9

## Sheet: ED Fig 7I
ED Fig 7I
	WT BSA									WT 16:0									KO BSA									KO16:0
Neutrophils	152	76	31	239	48	99	57	89		327	87	111	384	499	233	166	122	51	755	837	2870	6737	922	510				3043	1893	2217	572	832	883	24224
Monocytes	381	229	1056	415	678	565	302	384		565	233	111	455	997	329	542	324	292	3757	2985	4212	6575	1425	755				3988	3219	3155	1390	905	1436	12910
Mcrophage	38	92	93	32	81	57	57	74		134	73	28	156	91	124	75	149	69	1028	1216	1512	1389	302	245				1152	899	1278	309	540	718	2451
