# Supplementary material for: IL-10 constrains sphingolipid metabolism to limit inflammation
Source: Nature. 2024 Feb 21;627(8004):628–35. doi: 10.1038/s41586-024-07098-5 (PMC10954550; doi:10.1038/s41586-024-07098-5)
Supplement: Supplementary file 14 — Source Data Extended Data Fig. 8 [file 41586_2024_7098_MOESM14_ESM.xlsx]

## Sheet: ED Fig 8A
ED Fig 8A
	IL-1B (secreted)
NT P3	171	216	197
P3 Chol PC	192	232	244
P3 Cer22:0	384	178	270
P3 Cer24:0	182	322	175
P3 Nigericin	2539	3354	2831

## Sheet: ED Fig 8B
ED Fig8B
	WT P3 CholPC			WT P3 Cer24:0			NLRP3 KO CholPC P3			NLRP3 KO P3 Cer24:0
Cxcl1	56.79	92.93	88.28	147.59	234.45	316.55	111.8	161.02	126.58	266.86	260.3	235.46
Cxcl2	74.87	82.26	76.36	119.05	163.23	202.92	199.55	118.53	106.51	253.27	217.76	207.61
Il12b	14.26	15.15	13.11	41.94	51.96	74.69	49	43.69	33.55	91.04	140.46	76.39

## Sheet: ED Fig 8H
ED Fig 8H
	WT LPS CholPC			WT LPS Cer22:0			WT LPS Cer24:0			Rel KO LPS CholPC			Rel KO LPS Cer22:0			Rel KO LPS Cer24:0
Cxcl1	314.464	425.275	240.072	889.204	1247.92	1098.21	559.486	1024.34	612.625	197.317	95.052	167.449	226.288	162.79	111.725	156.243	81.9362	157.692
Il6	1774.23	1452.65	1158.28	8294.44	9237.39	14731.5	6827.48	8463.34	6531.42	3104.96	711.76	1650.71	3075.04	2000.79	1105.74	1444.26	912	1127.23
Il1b	2008.9	1901.92	1111.43	3730.15	3801.8	4909.54	3132.41	2990.13	3221.75	914.898	438.698	878.987	1581.19	1074.56	735.769	794.348	534.665	891.944
Il12b	128.52	112.73	89.56	266.41	386.16	415.03	292.59	244.33	337.93	60.7	13.11	54.67	110.38	101.52	35.99	107.33	63.32	93.9

## Sheet: ED Fig 8I
ED Fig 8I
	WT-1	WT-2	WT-3	cRel KO-1	cRel KO-2	cRel KO-3	cRel KO-4
Cer16:0	2.95524	2.64275	3.04847	2.68832	3.59206	3.59154	3.15626
Cer18:0	0.108128	0.0988143	0.110018	0.148909	0.170451	0.218765	0.158164
Cer20:0	0.0814788	0.0692066	0.0928096	0.11949	0.135127	0.138136	0.110625
Cer22:0	1.28259	1.08767	1.28353	1.5851	1.94266	1.60793	1.53496
Cer22:1	0.180748	0.158111	0.149593	0.193424	0.231275	0.24873	0.198654
Cer24:0	4.35944	3.53337	4.29176	4.32802	5.61356	5.47184	4.6085

## Sheet: ED Fig 8J
ED Fig 8J
	WT-1	WT-2	WT-3	cRel KO-1	cRel KO-2	cRel KO-3	cRel KO-4
Cer24:0	151.219	234.994	255.561	204.915	132.228	291.261	288.272
