# Supplementary material for: IL-10 constrains sphingolipid metabolism to limit inflammation
Source: Nature. 2024 Feb 21;627(8004):628–35. doi: 10.1038/s41586-024-07098-5 (PMC10954550; doi:10.1038/s41586-024-07098-5)
Supplement: Supplementary file 15 — Source Data Extended Data Fig. 9 [file 41586_2024_7098_MOESM15_ESM.xlsx]

## Sheet: ED Fig 9B
ED Fig 9B
	WT			WT P3			Rel KO			Rel KO P3
Il6	1	0.48	0.85	9.55	8.72	9.42	0.76	0.67	0.71	10.27	9.55	14.88
Cxcl1	1	0.7	0.6	283.07	239.69	243.03	0.8	0.62	0.48	274.37	246.42	325.16
Cxcl2	1	1.06	0.93	57.88	57.48	53.63	0.41	0.45	0.4	54.95	54	62.47
Il12b	1	1.02	1.35	6.84	4.87	6.52	1.18	1.57	1.12	1.83	1.63	1.42

## Sheet: ED Fig 9C
ED Fig 9C
	WT			IL10 KO			IL10/cREL DKO
Il1b	11.02	11.11	13.03	97.03	100.77	66.04	17.94	14.18	14.68
Il12b	11.19	13.01	12.89	62.95	57.26	44.27	15.62	15.28	14.1
Cxcl1	2.76	2.87	2.7	24.06	23.34	25.41	5.12	2.03	3.71
Cxcl2	4.23	4.35	4.21	19.5	17.19	19.1	4.74	4	5.35

## Sheet: ED Fig 9D
ED Fig 9D
		P3			P3 aIL10R
Il6	WT	83.33	62.43	41.21	861.95	1090.53	774.06
Il6	Rel KO	41.32	37.07	47.29	232.31	235.25	221.57
Il1b	WT	339.61	297.55	359.6	3941.57	6176.17	5378.62
Il1b	Rel KO	267.58	115.51	204.36	1266.26	1506.45	915.74
Il12b	WT	27.11	24.13	13.42	139.37	182.99	305.6
Il12b	Rel KO	12.16	12.07	7.09	19.09	26.92	19.3

## Sheet: ED Fig 9E
ED Fig 9E
	WT/Het	WT/Het	WT/Het	WT/Het	WT/Het	WT/Het	IL-10 KO	IL-10 KO	IL-10 KO	IL-10 KO	IL-10 KO	IL-10 KO	IL-10 KO	IL-10 KO	IL10/cRel DKO	IL10/cRel DKO	IL10/cRel DKO	IL10/cRel DKO	IL10/cRel DKO	IL10/cRel DKO	IL10/cRel DKO
IL-12p40	2.20734	2.09766	2.34477	3.51887	2.7944	1.37655	10.3701	6.37758	10.8607	18.962	24.7219	6.20707	7.984	15.9991	2.45398	1.31117	1.46603	1.64556	4.6906	5.2395	2.42041

## Sheet: ED Fig 9F
ED fig 9F
	WT-1	WT-2	WT-3	WT-4	WT-5	WT-6	WT-7	WT-8	WT-9	IL-10 KO-1	IL-10 KO-2	IL-10 KO-3	IL-10 KO-4	IL-10 KO-5	IL-10 KO-6	IL-10 KO-7	IL-10 KO-8	IL-10/Rel DKO-1	IL-10/Rel DKO-2	IL-10/Rel DKO-3	IL-10/Rel DKO-4	IL-10/Rel DKO-5	IL-10/Rel DKO-6	IL-10/Rel DKO-7	IL-10/Rel DKO-8	IL-10/Rel DKO-9
Lipocalin	788.862	984.67	2404.28	1584.33	1670	703.196	1058.1	385.008	788.862	7287.24	1951.47	4741.74	6858.91	1559.86	8878.18	10567	11656.2	1437.48	2893.8	3334.37	1927	837.814	1156	764.386	2942.75	4582.64

## Sheet: ED Fig 9G
ED Fig 9G
	WT-1	WT-2	WT-3	WT-4	WT-5	WT-6	WT-7	IL-10 KO-1	IL-10 KO-2	IL-10 KO-3	IL-10 KO-4	IL-10 KO-5	IL-10 KO-6	IL-10 KO-7	IL-10/Rel DKO-1	IL-10/Rel DKO-2	IL-10/Rel DKO-3	IL-10/Rel DKO-4	IL-10/Rel DKO-5	IL-10/Rel DKO-6	IL-10/Rel DKO-7	IL-10/Rel DKO-8
macrophage	1736	499	1347	1198	2447	1625	840	3588	2358	2308	4011	1945	1313	2661	2040	775	266	856	302	901	1374	421
monocytes	381	76	262	180	380	493	488	1317	520	933	1029	688	1491	1273	833	674	195	271	201	421	522	210
neutrophils	289	30	168	100	463	256	215	3361	1006	769	1302	830	8122	1894	583	1113	195	146	226	160	329	105
